# Supplementary material for: Anti-leukemic effect of menthol, a peppermint compound, on induction of apoptosis and autophagy
Source: PeerJ. 2023 Mar 10;11:e15049. doi: 10.7717/peerj.15049 (PMC10010179; doi:10.7717/peerj.15049)
Supplement: Supplemental Information 1 — Results from MTT assay, apoptosis, autophagy (LC3-II), RT-PCR, and western blot. [file peerj-11-15049-s001.xlsx]

## Sheet: MTT assay
%Cell viability
	NB4 24h			NB4 48h			Molt-4 24h			Molt-4 48h			PBMCs 24h			PBMCs 48h
menthol (ug/ml)	I	II	III	I	II	III	I	II	III	I	II	III	I	II	III	I	II	III
0	100	100	100	100	100	100	100	100	100	100	100	100	100	100	100	100	100	100
100	88.6456	89.3749	87.5547	77.5662	85.5449	85.868	88.0581	85.9665	84.5901	81.2292	75.7644	78.4956	95.2287	95.1813	103.929	104.436	92.1634	95.1515
200	71.5153	68.791	61.7227	63.8719	67.1558	55.4995	65.9922	64.4539	63.9264	63.2565	58.4625	65.0245	94.2391	93.6805	94.4462	95.8589	92.0342	94.7992
300	54.4119	51.2107	43.2164	40.6946	47.1205	34.2137	21.3592	46.8778	65.5949	55.7316	24.2031	47.6751	89.4882	83.0772	94.5082	85.6321	80.0059	83.4951
Daunorubicin (ug/ml)	I	II	III	I	II	III	I	II	III	I	II	III
0	100	100	100	100	100	100	100	100	100	100	100	100
0.25	77.7958	82.4506	70.3447	50.6825	46.2353	40.4533	82.916	74.2363	70.173	50.3493	46.834	41.5884
0.5	61.3041	65.5619	54.0829	36.8194	33.2324	23.9827	66.5507	62.5811	59.0272	26.0941	24.5728	22.4121
0.75	47.8609	48.559	43.0798	14.7307	15.1965	15.9159	61.6616	63.2333	53.338	21.7557	22.4265	18.5024
1	35.7368	37.0919	38.2814	13.5873	12.7219	14.2201	57.1648	57.47	50.5294	24.3468	24.3014	15.2612
Synergistic effects	NB4 48h			Molt-4 48h			PBMCs 48h
	I	II	III	I	II	III	I	II	III
control	100	100	100	100	100	100	100	100	100
IC50 menthol (M)	64.3936	68.7739	73.6888	69.77	67.0707	70.3117	100.343	97.6811	92.5068
IC50 daunorubicin (DNR)	48.9452	42.9731	49.9714	44.826	42.526	41.3022	103.02	98.2093	92.9746
IC50 M + IC50 DNR	27.7924	26.1477	26.647	28.4718	29.697	28.858	96.0734	91.2998	87.6207

## Sheet: Apoptosis
%Cell apoptosis (Annexin-V/FITC)
menthol (ug/ml)	NB4			Molt-4
	I	II	III	I	II	III
0	9.5	7.2	6.9	13.3	16	19.6
250	48.4	35.2	51	50.9	52.5	50.7

## Sheet: LC3-II
LC3-II MFI
menthol (ug/ml)	NB4			Molt-4
	I	II	III	I	II	III
0	1998	1317	1469	1990	1552	1973
250	2907	2706	2690	3224	3883	3809

## Sheet: RT-PCR
2^DDCT
	Control			menthol treated NB4			menthol treated Molt-4
Casp3	I	II	III	I	II	III	I	II	III
	1	1	1	1.59	1.82	1.91	1.56	1.66	1.41
BAX
	1	1	1	1.96	1.59	1.8	2.13	1.78	2.26
p53
	1	1	1	1.51	1.47	1.53	2.31	2.46	2.42
MDM2
	1	1	1	0.73	0.56	0.59	0.61	0.72	0.64
ATG3
	1	1	1	1.56	1.86	1.4	2.07	2.08	2.44
mTOR
	1	1	1	0.8	0.87	0.86	0.58	0.72	0.72

## Sheet: Western blot
fold change
	Control			menthol treated NB4			menthol treated Molt-4
Casp3	I	II	III	I	II	III	I	II	III
	1	1	1	2.1836	2.20408	1.771	2.9154	2.6892	2.2869
mTOR
	1	1	1	0.4929	0.6904	0.6358	0.6084	0.525	0.6839
